# Supplementary material for: Electrospun Nanofibers with Pomegranate Peel Extract as a New Concept for Treating Oral Infections
Source: Materials (Basel). 2024 May 26;17(11):2558. doi: 10.3390/ma17112558 (PMC11173823; doi:10.3390/ma17112558)
Supplement: Supplementary file 1 [file materials-17-02558-s001.zip]

Archive with 1 entries (1 files):
- materials-3015273-supplementary.pdf
